# Supplementary material for: Effect of Cosolvent on the Vesicle Formation Pathways under Solvent Exchange Process: A Dissipative Particle Dynamics Simulation
Source: Molecules. 2023 Jun 29;28(13):5113. doi: 10.3390/molecules28135113 (PMC10343840; doi:10.3390/molecules28135113)
Supplement: Supplementary file 1 [file molecules-28-05113-s001.zip]

Archive with 1 entries (1 files):
- molecules-2464232-supplementary.pdf
